# Supplementary material for: Effects of Hazelnut Consumption on Cardiometabolic Risk Factors and Acceptance: A Systematic Review
Source: Int J Environ Res Public Health. 2022 Mar 1;19(5):2880. doi: 10.3390/ijerph19052880 (PMC8910742; doi:10.3390/ijerph19052880)
Supplement: Supplementary file 1 [file ijerph-19-02880-s001.zip]

Archive with 1 entries (1 files):
- ijerph-1511173-supplementary.pdf
